# Supplementary material for: Machine Learning-Driven Sensitivity Analysis for a 2-Layer Printed Circuit Board Inductive Motor Position Sensor
Source: Sensors (Basel). 2026 Jan 29;26(3):879. doi: 10.3390/s26030879 (PMC12899777; doi:10.3390/s26030879)
Supplement: Supplementary file 1 [file sensors-26-00879-s001.zip]

Archive with 1 entries (1 files):
- sensors-4053346-supplementary.csv
