# Supplementary material for: Machine Learning-Driven Sensitivity Analysis for a 2-Layer Printed Circuit Board Inductive Motor Position Sensor
Source: Sensors (Basel). 2026 Jan 29;26(3):879. doi: 10.3390/s26030879 (PMC12899777; doi:10.3390/s26030879)
Supplement: Supplementary file 1 [file sensors-26-00879-s001.zip › sensors-4053346-supplementary.csv]

No.	Airgap (mm)	xoffset (mm)	yoffset (mm)	tilt angle (deg)	target
1	1.9	-0.5	-0.5	-0.5	20.4860219
2	2.2	-0.5	-0.5	-0.5	13.46488672
3	2.5	-0.5	-0.5	-0.5	9.565131769
4	2.8	-0.5	-0.5	-0.5	8.087633055
5	3.1	-0.5	-0.5	-0.5	8.328017227
6	1.9	-0.3	-0.5	-0.5	21.02059314
7	2.2	-0.3	-0.5	-0.5	13.99408219
8	2.5	-0.3	-0.5	-0.5	9.997784454
9	2.8	-0.3	-0.5	-0.5	8.394358717
10	3.1	-0.3	-0.5	-0.5	8.554849711
11	1.9	0	-0.5	-0.5	21.79122949
12	2.2	0	-0.5	-0.5	14.6100643
13	2.5	0	-0.5	-0.5	10.52892104
14	2.8	0	-0.5	-0.5	8.77561712
15	3.1	0	-0.5	-0.5	8.855676072
16	1.9	0.3	-0.5	-0.5	22.4253086
17	2.2	0.3	-0.5	-0.5	15.02419633
18	2.5	0.3	-0.5	-0.5	10.80600979
19	2.8	0.3	-0.5	-0.5	9.046671619
20	3.1	0.3	-0.5	-0.5	9.119847334
21	1.9	0.5	-0.5	-0.5	22.73101595
22	2.2	0.5	-0.5	-0.5	15.12607477
23	2.5	0.5	-0.5	-0.5	10.88808369
24	2.8	0.5	-0.5	-0.5	8.997393559
25	3.1	0.5	-0.5	-0.5	8.981138266
26	1.9	-0.5	-0.3	-0.5	12.14809997
27	2.2	-0.5	-0.3	-0.5	6.298190632
28	2.5	-0.5	-0.3	-0.5	3.526384156
29	2.8	-0.5	-0.3	-0.5	2.732418146
30	3.1	-0.5	-0.3	-0.5	3.138159056
31	1.9	-0.3	-0.3	-0.5	12.62266766
32	2.2	-0.3	-0.3	-0.5	6.767078098
33	2.5	-0.3	-0.3	-0.5	3.980122616
34	2.8	-0.3	-0.3	-0.5	3.127047329
35	3.1	-0.3	-0.3	-0.5	3.525077012
36	1.9	0	-0.3	-0.5	13.41580576
37	2.2	0	-0.3	-0.5	7.375158659
38	2.5	0	-0.3	-0.5	4.485983065
39	2.8	0	-0.3	-0.5	3.505792894
40	3.1	0	-0.3	-0.5	3.796237144
41	1.9	0.3	-0.3	-0.5	14.0339581
42	2.2	0.3	-0.3	-0.5	7.82271331
43	2.5	0.3	-0.3	-0.5	4.816603837
44	2.8	0.3	-0.3	-0.5	3.695571446
45	3.1	0.3	-0.3	-0.5	3.942798862
46	1.9	0.5	-0.3	-0.5	14.29630898
47	2.2	0.5	-0.3	-0.5	7.988314243
48	2.5	0.5	-0.3	-0.5	4.931232099
49	2.8	0.5	-0.3	-0.5	3.825748883
50	3.1	0.5	-0.3	-0.5	3.976810709
51	1.9	-0.5	0	-0.5	2.480601328
52	2.2	-0.5	0	-0.5	-0.272796431
53	2.5	-0.5	0	-0.5	-0.769585924
54	2.8	-0.5	0	-0.5	-0.580308405
55	3.1	-0.5	0	-0.5	-0.134937201
56	1.9	-0.3	0	-0.5	3.018653328
57	2.2	-0.3	0	-0.5	0.233301902
58	2.5	-0.3	0	-0.5	-0.321296636
59	2.8	-0.3	0	-0.5	-0.211197537
60	3.1	-0.3	0	-0.5	0.251627245
61	1.9	0	0	-0.5	3.925067995
62	2.2	0	0	-0.5	1.007757664
63	2.5	0	0	-0.5	0.289399656
64	2.8	0	0	-0.5	0.310014816
65	3.1	0	0	-0.5	0.66671394
66	1.9	0.3	0	-0.5	4.671942463
67	2.2	0.3	0	-0.5	1.670685642
68	2.5	0.3	0	-0.5	0.975857155
69	2.8	0.3	0	-0.5	0.93952892
70	3.1	0.3	0	-0.5	1.230750652
71	1.9	0.5	0	-0.5	5.137920346
72	2.2	0.5	0	-0.5	2.282577312
73	2.5	0.5	0	-0.5	1.693814536
74	2.8	0.5	0	-0.5	1.561560781
75	3.1	0.5	0	-0.5	1.803792313
76	1.9	-0.5	0.3	-0.5	-1.461770314
77	2.2	-0.5	0.3	-0.5	-0.550904645
78	2.5	-0.5	0.3	-0.5	0.912987416
79	2.8	-0.5	0.3	-0.5	1.68534986
80	3.1	-0.5	0.3	-0.5	1.6668345
81	1.9	-0.3	0.3	-0.5	-0.904327924
82	2.2	-0.3	0.3	-0.5	-0.258396471
83	2.5	-0.3	0.3	-0.5	1.072601531
84	2.8	-0.3	0.3	-0.5	1.743599911
85	3.1	-0.3	0.3	-0.5	1.622524484
86	1.9	0	0.3	-0.5	-0.654309336
87	2.2	0	0.3	-0.5	-0.090035045
88	2.5	0	0.3	-0.5	1.189813155
89	2.8	0	0.3	-0.5	1.903827892
90	3.1	0	0.3	-0.5	1.878885421
91	1.9	0.3	0.3	-0.5	0.018404079
92	2.2	0.3	0.3	-0.5	0.365098667
93	2.5	0.3	0.3	-0.5	1.572289461
94	2.8	0.3	0.3	-0.5	2.257482544
95	3.1	0.3	0.3	-0.5	2.187001
96	1.9	0.5	0.3	-0.5	0.082558219
97	2.2	0.5	0.3	-0.5	0.430958856
98	2.5	0.5	0.3	-0.5	1.773680783
99	2.8	0.5	0.3	-0.5	2.603742064
100	3.1	0.5	0.3	-0.5	2.61504343
101	1.9	-0.5	0.5	-0.5	-0.338789027
102	2.2	-0.5	0.5	-0.5	2.753609491
103	2.5	-0.5	0.5	-0.5	5.115316049
104	2.8	-0.5	0.5	-0.5	5.892198936
105	3.1	-0.5	0.5	-0.5	5.36522905
106	1.9	-0.3	0.5	-0.5	-0.013367807
107	2.2	-0.3	0.5	-0.5	2.973137156
108	2.5	-0.3	0.5	-0.5	5.254291228
109	2.8	-0.3	0.5	-0.5	6.120458237
110	3.1	-0.3	0.5	-0.5	5.597707399
111	1.9	0	0.5	-0.5	0.532881667
112	2.2	0	0.5	-0.5	3.269963862
113	2.5	0	0.5	-0.5	5.468080691
114	2.8	0	0.5	-0.5	6.313219627
115	3.1	0	0.5	-0.5	5.812671815
116	1.9	0.3	0.5	-0.5	1.07423119
117	2.2	0.3	0.5	-0.5	3.702736392
118	2.5	0.3	0.5	-0.5	5.889742623
119	2.8	0.3	0.5	-0.5	6.638433343
120	3.1	0.3	0.5	-0.5	6.251226987
121	1.9	0.5	0.5	-0.5	1.26698738
122	2.2	0.5	0.5	-0.5	3.95549023
123	2.5	0.5	0.5	-0.5	6.226940177
124	2.8	0.5	0.5	-0.5	7.124100699
125	3.1	0.5	0.5	-0.5	6.775572927
126	1.9	-0.5	-0.5	-0.3	7.28709926
127	2.2	-0.5	-0.5	-0.3	2.758900324
128	2.5	-0.5	-0.5	-0.3	1.059266493
129	2.8	-0.5	-0.5	-0.3	0.722071052
130	3.1	-0.5	-0.5	-0.3	1.178345476
131	1.9	-0.3	-0.5	-0.3	8.405077514
132	2.2	-0.3	-0.5	-0.3	3.703005078
133	2.5	-0.3	-0.5	-0.3	1.861208474
134	2.8	-0.3	-0.5	-0.3	1.322019777
135	3.1	-0.3	-0.5	-0.3	1.653957141
136	1.9	0	-0.5	-0.3	9.768741418
137	2.2	0	-0.5	-0.3	4.783215577
138	2.5	0	-0.5	-0.3	2.695277668
139	2.8	0	-0.5	-0.3	2.112145268
140	3.1	0	-0.5	-0.3	2.402315936
141	1.9	0.3	-0.5	-0.3	11.09477648
142	2.2	0.3	-0.5	-0.3	5.754193981
143	2.5	0.3	-0.5	-0.3	3.447954115
144	2.8	0.3	-0.5	-0.3	2.666970742
145	3.1	0.3	-0.5	-0.3	3.01871016
146	1.9	0.5	-0.5	-0.3	11.82873948
147	2.2	0.5	-0.5	-0.3	6.383197206
148	2.5	0.5	-0.5	-0.3	4.016894
149	2.8	0.5	-0.5	-0.3	3.110794983
150	3.1	0.5	-0.5	-0.3	3.418801573
151	1.9	-0.5	-0.3	-0.3	7.180880449
152	2.2	-0.5	-0.3	-0.3	2.43595131
153	2.5	-0.5	-0.3	-0.3	0.68902118
154	2.8	-0.5	-0.3	-0.3	0.238323226
155	3.1	-0.5	-0.3	-0.3	0.652430891
156	1.9	-0.3	-0.3	-0.3	8.121896459
157	2.2	-0.3	-0.3	-0.3	3.234533586
158	2.5	-0.3	-0.3	-0.3	1.223698007
159	2.8	-0.3	-0.3	-0.3	0.710834285
160	3.1	-0.3	-0.3	-0.3	1.106119393
161	1.9	0	-0.3	-0.3	9.557238661
162	2.2	0	-0.3	-0.3	4.359690298
163	2.5	0	-0.3	-0.3	2.285333604
164	2.8	0	-0.3	-0.3	1.624265661
165	3.1	0	-0.3	-0.3	2.013729933
166	1.9	0.3	-0.3	-0.3	10.93669978
167	2.2	0.3	-0.3	-0.3	5.557382924
168	2.5	0.3	-0.3	-0.3	3.290790267
169	2.8	0.3	-0.3	-0.3	2.52496566
170	3.1	0.3	-0.3	-0.3	2.859126834
171	1.9	0.5	-0.3	-0.3	11.7471738
172	2.2	0.5	-0.3	-0.3	6.392718853
173	2.5	0.5	-0.3	-0.3	4.040343261
174	2.8	0.5	-0.3	-0.3	3.280774251
175	3.1	0.5	-0.3	-0.3	3.531169737
176	1.9	-0.5	0	-0.3	0.659096162
177	2.2	-0.5	0	-0.3	-1.072986723
178	2.5	-0.5	0	-0.3	-1.010106467
179	2.8	-0.5	0	-0.3	-0.638023635
180	3.1	-0.5	0	-0.3	-0.338163058
181	1.9	-0.3	0	-0.3	1.517620043
182	2.2	-0.3	0	-0.3	-0.566223169
183	2.5	-0.3	0	-0.3	-0.705330885
184	2.8	-0.3	0	-0.3	-0.410016058
185	3.1	-0.3	0	-0.3	-0.067106415
186	1.9	0	0	-0.3	2.637297485
187	2.2	0	0	-0.3	0.324078635
188	2.5	0	0	-0.3	-0.079160851
189	2.8	0	0	-0.3	0.068006187
190	3.1	0	0	-0.3	0.406485447
191	1.9	0.3	0	-0.3	3.7009471
192	2.2	0.3	0	-0.3	1.092640474
193	2.5	0.3	0	-0.3	0.552282671
194	2.8	0.3	0	-0.3	0.673332658
195	3.1	0.3	0	-0.3	1.065204578
196	1.9	0.5	0	-0.3	4.682985929
197	2.2	0.5	0	-0.3	1.75992617
198	2.5	0.5	0	-0.3	1.044686519
199	2.8	0.5	0	-0.3	1.012507409
200	3.1	0.5	0	-0.3	1.353018338
201	1.9	-0.5	0.3	-0.3	-1.240687012
202	2.2	-0.5	0.3	-0.3	-1.332399942
203	2.5	-0.5	0.3	-0.3	-0.332198067
204	2.8	-0.5	0.3	-0.3	0.300549841
205	3.1	-0.5	0.3	-0.3	0.424922155
206	1.9	-0.3	0.3	-0.3	-0.569168714
207	2.2	-0.3	0.3	-0.3	-0.958228707
208	2.5	-0.3	0.3	-0.3	-0.126180002
209	2.8	-0.3	0.3	-0.3	0.374044008
210	3.1	-0.3	0.3	-0.3	0.53625614
211	1.9	0	0.3	-0.3	0.333438368
212	2.2	0	0.3	-0.3	-0.349824226
213	2.5	0	0.3	-0.3	0.260196526
214	2.8	0	0.3	-0.3	0.73270723
215	3.1	0	0.3	-0.3	0.918649476
216	1.9	0.3	0.3	-0.3	1.330088808
217	2.2	0.3	0.3	-0.3	0.257316303
218	2.5	0.3	0.3	-0.3	0.696425464
219	2.8	0.3	0.3	-0.3	1.134608648
220	3.1	0.3	0.3	-0.3	1.397780574
221	1.9	0.5	0.3	-0.3	2.067970317
222	2.2	0.5	0.3	-0.3	0.973288847
223	2.5	0.5	0.3	-0.3	1.415556438
224	2.8	0.5	0.3	-0.3	1.856431346
225	3.1	0.5	0.3	-0.3	2.050161099
226	1.9	-0.5	0.5	-0.3	-1.181118935
227	2.2	-0.5	0.5	-0.3	0.056792074
228	2.5	-0.5	0.5	-0.3	1.579322421
229	2.8	-0.5	0.5	-0.3	2.223047168
230	3.1	-0.5	0.5	-0.3	2.111588237
231	1.9	-0.3	0.5	-0.3	-0.695032001
232	2.2	-0.3	0.5	-0.3	0.192684873
233	2.5	-0.3	0.5	-0.3	1.586546143
234	2.8	-0.3	0.5	-0.3	2.156475317
235	3.1	-0.3	0.5	-0.3	1.987073721
236	1.9	0	0.5	-0.3	-0.100830835
237	2.2	0	0.5	-0.3	0.388185958
238	2.5	0	0.5	-0.3	1.558817449
239	2.8	0	0.5	-0.3	2.172812494
240	3.1	0	0.5	-0.3	2.043507028
241	1.9	0.3	0.5	-0.3	0.517405427
242	2.2	0.3	0.5	-0.3	0.638403752
243	2.5	0.3	0.5	-0.3	1.610408806
244	2.8	0.3	0.5	-0.3	2.197867165
245	3.1	0.3	0.5	-0.3	2.174158918
246	1.9	0.5	0.5	-0.3	0.934582409
247	2.2	0.5	0.5	-0.3	0.918619155
248	2.5	0.5	0.5	-0.3	1.791663366
249	2.8	0.5	0.5	-0.3	2.285479802
250	3.1	0.5	0.5	-0.3	2.219443106
251	1.9	-0.5	-0.5	0	-0.439220937
252	2.2	-0.5	-0.5	0	-1.35972201
253	2.5	-0.5	-0.5	0	-0.794169018
254	2.8	-0.5	-0.5	0	-0.218132396
255	3.1	-0.5	-0.5	0	-0.026748345
256	1.9	-0.3	-0.5	0	0.462612586
257	2.2	-0.3	-0.5	0	-0.953463886
258	2.5	-0.3	-0.5	0	-0.70628452
259	2.8	-0.3	-0.5	0	-0.25820435
260	3.1	-0.3	-0.5	0	-0.005522899
261	1.9	0	-0.5	0	1.850277056
262	2.2	0	-0.5	0	-0.169779338
263	2.5	0	-0.5	0	-0.324008051
264	2.8	0	-0.5	0	-0.0861998
265	3.1	0	-0.5	0	0.116064994
266	1.9	0.3	-0.5	0	3.188740316
267	2.2	0.3	-0.5	0	0.660051511
268	2.5	0.3	-0.5	0	0.152315091
269	2.8	0.3	-0.5	0	0.259204072
270	3.1	0.3	-0.5	0	0.575612589
271	1.9	0.5	-0.5	0	4.150500886
272	2.2	0.5	-0.5	0	1.480979015
273	2.5	0.5	-0.5	0	0.833445098
274	2.8	0.5	-0.5	0	0.826135011
275	3.1	0.5	-0.5	0	1.050990593
276	1.9	-0.5	-0.3	0	-0.494657483
277	2.2	-0.5	-0.3	0	-1.671384585
278	2.5	-0.5	-0.3	0	-1.082377912
279	2.8	-0.5	-0.3	0	-0.599925986
280	3.1	-0.5	-0.3	0	-0.326080043
281	1.9	-0.3	-0.3	0	0.735158044
282	2.2	-0.3	-0.3	0	-0.764305907
283	2.5	-0.3	-0.3	0	-0.584770252
284	2.8	-0.3	-0.3	0	-0.163592663
285	3.1	-0.3	-0.3	0	0.122250857
286	1.9	0	-0.3	0	2.221809797
287	2.2	0	-0.3	0	0.154635108
288	2.5	0	-0.3	0	-0.067642279
289	2.8	0	-0.3	0	0.156158073
290	3.1	0	-0.3	0	0.412384373
291	1.9	0.3	-0.3	0	3.593766652
292	2.2	0.3	-0.3	0	1.084467875
293	2.5	0.3	-0.3	0	0.57118165
294	2.8	0.3	-0.3	0	0.650591375
295	3.1	0.3	-0.3	0	0.952464257
296	1.9	0.5	-0.3	0	4.560086534
297	2.2	0.5	-0.3	0	1.874195558
298	2.5	0.5	-0.3	0	1.107195012
299	2.8	0.5	-0.3	0	1.103638395
300	3.1	0.5	-0.3	0	1.352451301
301	1.9	-0.5	0	0	-0.027836694
302	2.2	-0.5	0	0	-1.329497415
303	2.5	-0.5	0	0	-0.886233236
304	2.8	-0.5	0	0	-0.412374983
305	3.1	-0.5	0	0	-0.161561087
306	1.9	-0.3	0	0	1.001755693
307	2.2	-0.3	0	0	-0.666328218
308	2.5	-0.3	0	0	-0.603078718
309	2.8	-0.3	0	0	-0.263792939
310	3.1	-0.3	0	0	0.077213104
311	1.9	0	0	0	2.545954816
312	2.2	0	0	0	0.345301229
313	2.5	0	0	0	0
314	2.8	0	0	0	0.242711904
315	3.1	0	0	0	0.642503853
316	1.9	0.3	0	0	4.109514597
317	2.2	0.3	0	0	1.572160918
318	2.5	0.3	0	0	0.934711467
319	2.8	0.3	0	0	1.017582861
320	3.1	0.3	0	0	1.369101941
321	1.9	0.5	0	0	5.203861902
322	2.2	0.5	0	0	2.43464085
323	2.5	0.5	0	0	1.591550283
324	2.8	0.5	0	0	1.539042989
325	3.1	0.5	0	0	1.91319854
326	1.9	-0.5	0.3	0	0.510492104
327	2.2	-0.5	0.3	0	-0.907921013
328	2.5	-0.5	0.3	0	-0.599664531
329	2.8	-0.5	0.3	0	-0.166369078
330	3.1	-0.5	0.3	0	0.077489219
331	1.9	-0.3	0.3	0	1.420806192
332	2.2	-0.3	0.3	0	-0.378197425
333	2.5	-0.3	0.3	0	-0.422295336
334	2.8	-0.3	0.3	0	-0.05771972
335	3.1	-0.3	0.3	0	0.278427572
336	1.9	0	0.3	0	2.949957987
337	2.2	0	0.3	0	0.658402557
338	2.5	0	0.3	0	0.186462085
339	2.8	0	0.3	0	0.405959225
340	3.1	0	0.3	0	0.783362719
341	1.9	0.3	0.3	0	4.462647537
342	2.2	0.3	0.3	0	1.708327831
343	2.5	0.3	0.3	0	0.953675791
344	2.8	0.3	0.3	0	0.962921866
345	3.1	0.3	0.3	0	1.370522371
346	1.9	0.5	0.3	0	5.534576955
347	2.2	0.5	0.3	0	2.687622264
348	2.5	0.5	0.3	0	1.724445266
349	2.8	0.5	0.3	0	1.674648142
350	3.1	0.5	0.3	0	1.9950008
351	1.9	-0.5	0.5	0	0.254938496
352	2.2	-0.5	0.5	0	-1.303578096
353	2.5	-0.5	0.5	0	-1.074384408
354	2.8	-0.5	0.5	0	-0.769215418
355	3.1	-0.5	0.5	0	-0.396386685
356	1.9	-0.3	0.5	0	1.172678834
357	2.2	-0.3	0.5	0	-0.841991625
358	2.5	-0.3	0.5	0	-0.964085593
359	2.8	-0.3	0.5	0	-0.661088489
360	3.1	-0.3	0.5	0	-0.321425809
361	1.9	0	0.5	0	2.472741626
362	2.2	0	0.5	0	0.071807249
363	2.5	0	0.5	0	-0.452920704
364	2.8	0	0.5	0	-0.233019101
365	3.1	0	0.5	0	0.259072217
366	1.9	0.3	0.5	0	4.093929197
367	2.2	0.3	0.5	0	1.313698641
368	2.5	0.3	0.5	0	0.517453689
369	2.8	0.3	0.5	0	0.571707676
370	3.1	0.3	0.5	0	1.093784258
371	1.9	0.5	0.5	0	5.123952855
372	2.2	0.5	0.5	0	2.217513409
373	2.5	0.5	0.5	0	1.292162544
374	2.8	0.5	0.5	0	1.200847821
375	3.1	0.5	0.5	0	1.761181058
376	1.9	-0.5	-0.5	0.3	-0.502528723
377	2.2	-0.5	-0.5	0.3	2.156209998
378	2.5	-0.5	-0.5	0.3	4.541731671
379	2.8	-0.5	-0.5	0.3	5.5866892
380	3.1	-0.5	-0.5	0.3	5.278573119
381	1.9	-0.3	-0.5	0.3	-0.585250485
382	2.2	-0.3	-0.5	0.3	1.375092888
383	2.5	-0.3	-0.5	0.3	3.444220889
384	2.8	-0.3	-0.5	0.3	4.380333263
385	3.1	-0.3	-0.5	0.3	4.155221156
386	1.9	0	-0.5	0.3	-0.138366509
387	2.2	0	-0.5	0.3	0.787742817
388	2.5	0	-0.5	0.3	2.299461861
389	2.8	0	-0.5	0.3	3.059517879
390	3.1	0	-0.5	0.3	2.94713895
391	1.9	0.3	-0.5	0.3	0.730873126
392	2.2	0.3	-0.5	0.3	0.886315601
393	2.5	0.3	-0.5	0.3	1.871154533
394	2.8	0.3	-0.5	0.3	2.470917076
395	3.1	0.3	-0.5	0.3	2.527779886
396	1.9	0.5	-0.5	0.3	1.534029348
397	2.2	0.5	-0.5	0.3	1.176443625
398	2.5	0.5	-0.5	0.3	1.871753161
399	2.8	0.5	-0.5	0.3	2.380566698
400	3.1	0.5	-0.5	0.3	2.482489085
401	1.9	-0.5	-0.3	0.3	-0.923739777
402	2.2	-0.5	-0.3	0.3	0.292618765
403	2.5	-0.5	-0.3	0.3	2.068242114
404	2.8	-0.5	-0.3	0.3	2.903420118
405	3.1	-0.5	-0.3	0.3	2.844966384
406	1.9	-0.3	-0.3	0.3	-0.405300338
407	2.2	-0.3	-0.3	0.3	0.166621823
408	2.5	-0.3	-0.3	0.3	1.513356637
409	2.8	-0.3	-0.3	0.3	2.266589009
410	3.1	-0.3	-0.3	0.3	2.318931677
411	1.9	0	-0.3	0.3	0.772722864
412	2.2	0	-0.3	0.3	0.442680245
413	2.5	0	-0.3	0.3	1.259707606
414	2.8	0	-0.3	0.3	1.792935999
415	3.1	0	-0.3	0.3	1.856922585
416	1.9	0.3	-0.3	0.3	2.139687257
417	2.2	0.3	-0.3	0.3	1.092809085
418	2.5	0.3	-0.3	0.3	1.283226905
419	2.8	0.3	-0.3	0.3	1.629632137
420	3.1	0.3	-0.3	0.3	1.738412429
421	1.9	0.5	-0.3	0.3	3.014932983
422	2.2	0.5	-0.3	0.3	1.644052698
423	2.5	0.5	-0.3	0.3	1.616452268
424	2.8	0.5	-0.3	0.3	1.951911781
425	3.1	0.5	-0.3	0.3	2.135697504
426	1.9	-0.5	0	0.3	0.278597312
427	2.2	-0.5	0	0.3	-0.837205282
428	2.5	-0.5	0	0.3	-0.265311236
429	2.8	-0.5	0	0.3	0.324301491
430	3.1	-0.5	0	0.3	0.534169012
431	1.9	-0.3	0	0.3	0.703619496
432	2.2	-0.3	0	0.3	-1.124493849
433	2.5	-0.3	0	0.3	-0.996483179
434	2.8	-0.3	0	0.3	-0.597651737
435	3.1	-0.3	0	0.3	-0.235509693
436	1.9	0	0	0.3	2.701876332
437	2.2	0	0	0.3	0.188793557
438	2.5	0	0	0.3	-0.284274498
439	2.8	0	0	0.3	-0.145980468
440	3.1	0	0	0.3	0.291502233
441	1.9	0.3	0	0.3	4.776852846
442	2.2	0.3	0	0.3	1.722834183
443	2.5	0.3	0	0.3	0.731070335
444	2.8	0.3	0	0.3	0.680051706
445	3.1	0.3	0	0.3	1.152654776
446	1.9	0.5	0	0.3	6.109824324
447	2.2	0.5	0	0.3	2.762965999
448	2.5	0.5	0	0.3	1.564925442
449	2.8	0.5	0	0.3	1.394941824
450	3.1	0.5	0	0.3	1.794065465
451	1.9	-0.5	0.3	0.3	3.375196488
452	2.2	-0.5	0.3	0.3	0.149023358
453	2.5	-0.5	0.3	0.3	-0.724540315
454	2.8	-0.5	0.3	0.3	-0.614743355
455	3.1	-0.5	0.3	0.3	-0.070026948
456	1.9	-0.3	0.3	0.3	5.090778985
457	2.2	-0.3	0.3	0.3	1.467557975
458	2.5	-0.3	0.3	0.3	0.249890851
459	2.8	-0.3	0.3	0.3	0.126410688
460	3.1	-0.3	0.3	0.3	0.641011155
461	1.9	0	0.3	0.3	7.603956321
462	2.2	0	0.3	0.3	3.418319428
463	2.5	0	0.3	0.3	1.863776457
464	2.8	0	0.3	0.3	1.514538216
465	3.1	0	0.3	0.3	2.042897696
466	1.9	0.3	0.3	0.3	10.10679247
467	2.2	0.3	0.3	0.3	5.496894713
468	2.5	0.3	0.3	0.3	3.582780836
469	2.8	0.3	0.3	0.3	3.057174615
470	3.1	0.3	0.3	0.3	3.593807005
471	1.9	0.5	0.3	0.3	11.76346838
472	2.2	0.5	0.3	0.3	6.81241601
473	2.5	0.5	0.3	0.3	4.771771294
474	2.8	0.5	0.3	0.3	4.212606554
475	3.1	0.5	0.3	0.3	4.77571998
476	1.9	-0.5	0.5	0.3	6.919038925
477	2.2	-0.5	0.5	0.3	2.585304578
478	2.5	-0.5	0.5	0.3	0.993479799
479	2.8	-0.5	0.5	0.3	0.715465672
480	3.1	-0.5	0.5	0.3	1.274327724
481	1.9	-0.3	0.5	0.3	8.77484584
482	2.2	-0.3	0.5	0.3	4.097343642
483	2.5	-0.3	0.5	0.3	2.214047569
484	2.8	-0.3	0.5	0.3	1.819016707
485	3.1	-0.3	0.5	0.3	2.378163928
486	1.9	0	0.5	0.3	11.57094009
487	2.2	0	0.5	0.3	6.43099903
488	2.5	0	0.5	0.3	4.19716094
489	2.8	0	0.5	0.3	3.586339847
490	3.1	0	0.5	0.3	4.091135755
491	1.9	0.3	0.5	0.3	14.2934649
492	2.2	0.3	0.5	0.3	8.664588859
493	2.5	0.3	0.5	0.3	6.073149881
494	2.8	0.3	0.5	0.3	5.362085637
495	3.1	0.3	0.5	0.3	5.94014893
496	1.9	0.5	0.5	0.3	16.06318387
497	2.2	0.5	0.5	0.3	10.3284161
498	2.5	0.5	0.5	0.3	7.529794744
499	2.8	0.5	0.5	0.3	6.734345288
500	3.1	0.5	0.5	0.3	7.295259799
501	1.9	-0.5	-0.5	0.5	1.94014361
502	2.2	-0.5	-0.5	0.5	6.136968928
503	2.5	-0.5	-0.5	0.5	9.436145656
504	2.8	-0.5	-0.5	0.5	10.70554809
505	3.1	-0.5	-0.5	0.5	10.19438646
506	1.9	-0.3	-0.5	0.5	1.139161181
507	2.2	-0.3	-0.5	0.5	4.593539074
508	2.5	-0.3	-0.5	0.5	7.418331432
509	2.8	-0.3	-0.5	0.5	8.54720041
510	3.1	-0.3	-0.5	0.5	8.144669115
511	1.9	0	-0.5	0.5	0.618913879
512	2.2	0	-0.5	0.5	2.960647517
513	2.5	0	-0.5	0.5	5.144337542
514	2.8	0	-0.5	0.5	6.095665378
515	3.1	0	-0.5	0.5	5.826264178
516	1.9	0.3	-0.5	0.5	0.754325014
517	2.2	0.3	-0.5	0.5	2.138700385
518	2.5	0.3	-0.5	0.5	3.827392423
519	2.8	0.3	-0.5	0.5	4.526242583
520	3.1	0.3	-0.5	0.5	4.397367249
521	1.9	0.5	-0.5	0.5	1.197052532
522	2.2	0.5	-0.5	0.5	1.982246379
523	2.5	0.5	-0.5	0.5	3.233959034
524	2.8	0.5	-0.5	0.5	3.923879854
525	3.1	0.5	-0.5	0.5	3.859257444
526	1.9	-0.5	-0.3	0.5	-0.4836065
527	2.2	-0.5	-0.3	0.5	1.830892003
528	2.5	-0.5	-0.3	0.5	4.158901517
529	2.8	-0.5	-0.3	0.5	5.213647944
530	3.1	-0.5	-0.3	0.5	5.027271594
531	1.9	-0.3	-0.3	0.5	-0.393603097
532	2.2	-0.3	-0.3	0.5	1.11449001
533	2.5	-0.3	-0.3	0.5	2.978897014
534	2.8	-0.3	-0.3	0.5	3.863015597
535	3.1	-0.3	-0.3	0.5	3.777969359
536	1.9	0	-0.3	0.5	0.225976596
537	2.2	0	-0.3	0.5	0.693789169
538	2.5	0	-0.3	0.5	1.927299133
539	2.8	0	-0.3	0.5	2.654391447
540	3.1	0	-0.3	0.5	2.691954054
541	1.9	0.3	-0.3	0.5	1.552395961
542	2.2	0.3	-0.3	0.5	1.085573369
543	2.5	0.3	-0.3	0.5	1.720565702
544	2.8	0.3	-0.3	0.5	2.199802743
545	3.1	0.3	-0.3	0.5	2.321748079
546	1.9	0.5	-0.3	0.5	2.42219952
547	2.2	0.5	-0.3	0.5	1.558479415
548	2.5	0.5	-0.3	0.5	1.869225913
549	2.8	0.5	-0.3	0.5	2.21859363
550	3.1	0.5	-0.3	0.5	2.256377928
551	1.9	-0.5	0	0.5	0.380253213
552	2.2	-0.5	0	0.5	-0.853294129
553	2.5	-0.5	0	0.5	-0.196236924
554	2.8	-0.5	0	0.5	0.444231936
555	3.1	-0.5	0	0.5	0.668126032
556	1.9	-0.3	0	0.5	1.79149276
557	2.2	-0.3	0	0.5	-0.120180249
558	2.5	-0.3	0	0.5	-0.04997787
559	2.8	-0.3	0	0.5	0.368085593
560	3.1	-0.3	0	0.5	0.739890377
561	1.9	0	0	0.5	3.990710004
562	2.2	0	0	0.5	1.311499252
563	2.5	0	0	0.5	0.746877686
564	2.8	0	0	0.5	0.820121582
565	3.1	0	0	0.5	1.176778041
566	1.9	0.3	0	0.5	6.410290897
567	2.2	0.3	0	0.5	3.04352821
568	2.5	0.3	0	0.5	1.91754506
569	2.8	0.3	0	0.5	1.746562933
570	3.1	0.3	0	0.5	2.135929019
571	1.9	0.5	0	0.5	8.009922646
572	2.2	0.5	0	0.5	4.261979703
573	2.5	0.5	0	0.5	2.927844025
574	2.8	0.5	0	0.5	2.587208628
575	3.1	0.5	0	0.5	3.00140156
576	1.9	-0.5	0.3	0.5	6.897717588
577	2.2	-0.5	0.3	0.5	2.521218519
578	2.5	-0.5	0.3	0.5	0.943434091
579	2.8	-0.5	0.3	0.5	0.638009985
580	3.1	-0.5	0.3	0.5	1.156863459
581	1.9	-0.3	0.3	0.5	8.943000957
582	2.2	-0.3	0.3	0.5	4.160029357
583	2.5	-0.3	0.3	0.5	2.301079192
584	2.8	-0.3	0.3	0.5	1.831230426
585	3.1	-0.3	0.3	0.5	2.284456723
586	1.9	0	0.3	0.5	12.06864945
587	2.2	0	0.3	0.5	6.710556696
588	2.5	0	0.3	0.5	4.375804548
589	2.8	0	0.3	0.5	3.660163806
590	3.1	0	0.3	0.5	4.175245435
591	1.9	0.3	0.3	0.5	15.2839232
592	2.2	0.3	0.3	0.5	9.535847219
593	2.5	0.3	0.3	0.5	6.82048326
594	2.8	0.3	0.3	0.5	6.002589504
595	3.1	0.3	0.3	0.5	6.424815704
596	1.9	0.5	0.3	0.5	17.38284849
597	2.2	0.5	0.3	0.5	11.41889016
598	2.5	0.5	0.3	0.5	8.439686932
599	2.8	0.5	0.3	0.5	7.598158354
600	3.1	0.5	0.3	0.5	8.069161949
601	1.9	-0.5	0.5	0.5	13.08191441
602	2.2	-0.5	0.5	0.5	7.035706896
603	2.5	-0.5	0.5	0.5	4.306150443
604	2.8	-0.5	0.5	0.5	3.476704617
605	3.1	-0.5	0.5	0.5	3.889467861
606	1.9	-0.3	0.5	0.5	15.40314623
607	2.2	-0.3	0.5	0.5	9.170513014
608	2.5	-0.3	0.5	0.5	6.09109065
609	2.8	-0.3	0.5	0.5	5.104334419
610	3.1	-0.3	0.5	0.5	5.546765689
611	1.9	0	0.5	0.5	18.89544027
612	2.2	0	0.5	0.5	12.40248175
613	2.5	0	0.5	0.5	8.993315416
614	2.8	0	0.5	0.5	7.836353731
615	3.1	0	0.5	0.5	8.304180989
616	1.9	0.3	0.5	0.5	22.28648511
617	2.2	0.3	0.5	0.5	15.56793773
618	2.5	0.3	0.5	0.5	11.91273487
619	2.8	0.3	0.5	0.5	10.60822511
620	3.1	0.3	0.5	0.5	11.04187355
621	1.9	0.5	0.5	0.5	24.52624823
622	2.2	0.5	0.5	0.5	17.68875614
623	2.5	0.5	0.5	0.5	13.88655594
624	2.8	0.5	0.5	0.5	12.49766351
625	3.1	0.5	0.5	0.5	12.89957423
